# Supplementary material for: Odorant mixtures elicit less variable and faster responses than pure odorants
Source: PLoS Comput Biol. 2018 Dec 10;14(12):e1006536. doi: 10.1371/journal.pcbi.1006536 (PMC6287832; doi:10.1371/journal.pcbi.1006536)
Supplement: S1 Data — (XLSX) [file pcbi.1006536.s005.xlsx]

## Sheet: Note
Note: This file stores the data from our receptor models underlying the graphs (for the biologically realistic set-ups) in the manuscripts. The model code has been deposited on ModelDB.

## Sheet: n
n
receptor	1	2	3	4	5	6	7	8	9	10	11	12	13	14	15	16	17	18	19	20	21	22	23	24	25	26	27	28	29	30	31	32	33	34	35	36	37	38	39	40	41	42	43	44	45	46	47	48	49
	0.664518	0.536015	0.480712	0.702845	0.599187	0.562633	0.584656	0.380162	0.784944	0.526686	0.795215	0.572192	0.53988	0.478801	0.64772	0.352958	0.383069	0.479839	0.503265	0.457803	0.480847	0.585785	0.436197	0.371443	0.311889	0.444822	0.352757	0.600425	0.683067	0.475956	0.745076	0.407804	0.847161	0.521045	0.448565	0.933077	0.582741	0.451857	0.432376	0.939653	0.784106	0.341343	0.629414	1.00489	0.560092	0.391093	0.493732	0.652992	0.608277
[truncated: 111 more columns]

## Sheet: k_1
k_1
	receptor type	1	2	3	4	5	6	7	8	9	10	11	12	13	14	15	16	17	18	19	20	21	22	23	24	25	26	27	28	29	30	31	32	33	34	35	36	37	38	39	40	41	42	43	44	45	46	47	48
odorant
1		33.4032	6.12126	8.41645	56.454	43.8349	12.8758	20.8411	10.7281	86.0334	8.11336	40.3132	16.7657	26.0836	4.99858	12.5743	14.844	7.22706	25.6542	4.90911	13.2744	31.6881	60.1129	4.79562	6.97693	6.48573	7.84912	14.2191	35.9614	16.8181	5.8725	28.9738	9.35147	39.1161	12.5023	6.34983	201.371	39.7337	7.95477	13.5147	14.6482	19.8554	8.00688	12.912	168.061	13.8901	19.2942	23.6335	56.8038
2		19.5712	10.0919	55.823	77.0013	14.257	18.6291	11.8095	15.5324	20.1911	26.9638	125.873	10.1532	10.9865	18.3712	32.5769	11.0738	12.3639	12.0915	44.4881	20.3823	18.9005	9.61964	13.217	2.15243	7.21751	7.87365	6.41528	19.9446	38.2686	5.08964	103.059	12.1191	36.2111	29.6684	10.1022	5.09348	41.5332	5.93575	9.51138	49.8253	27.755	5.94521	43.2867	296.607	27.1366	14.1157	9.13655	32.5727
3		13.1558	5.6937	7.31819	50.827	44.9593	22.4212	17.3587	4.18043	74.624	16.4581	75.6826	8.65032	19.7891	25.9118	47.2521	6.49283	6.46223	18.1003	14.2967	14.8858	25.6505	13.9151	10.0886	11.7917	9.70475	4.10559	9.32194	37.6743	30.3565	28.9039	27.9571	11.8468	74.2614	8.35634	11.9076	292.918	31.6756	10.0439	13.3191	49.3069	31.3736	9.1359	10.1945	21.8799	13.3638	5.67162	16.0338	36.1871
4		21.3971	20.941	4.81127	11.4552	20.4199	9.78697	8.20409	12.2414	10.1752	14.8037	31.2245	5.54134	33.3446	7.99762	10.3828	8.83487	10.761	5.85123	7.03555	14.1306	6.06865	58.6516	4.44266	6.8453	10.7572	8.9076	9.68414	37.6276	31.4722	8.45117	9.6317	6.1064	22.7493	6.07146	8.95934	16.9763	12.8474	7.32288	3.37631	60.5374	14.4634	2.6015	58.8496	41.8858	11.3745	3.38321	19.9246	36.3415
5		38.429	18.0437	10.253	36.6651	24.5577	9.67743	40.426	13.9842	36.1339	2.68804	5.61204	53.5672	35.2713	12.2928	15.7069	11.6812	7.10884	12.4748	27.5977	6.94872	21.0385	7.22018	12.5125	6.59953	4.36783	9.82612	13.34	10.314	29.1983	9.40237	57.0661	11.301	30.4007	6.57091	18.714	15.8989	32.8032	23.8966	24.2062	98.9006	25.397	16.7035	13.88	44.3324	19.9623	7.49758	12.6216	16.8559
6		6.48158	35.4728	9.09081	92.0909	5.82213	23.4208	4.19735	10.2243	51.0686	31.1248	13.3629	19.2795	14.0641	6.16826	22.6897	8.67436	11.7158	16.338	8.49872	17.5807	14.9104	33.8369	25.4599	12.2842	11.9104	6.3249	12.2964	7.25667	19.7458	16.456	16.3693	11.637	36.4742	13.6871	24.06	71.2062	7.68633	6.83004	18.1383	29.0989	24.5997	24.5457	17.7054	77.8288	33.7922	17.4969	19.7467	47.3125
7		20.9731	12.3999	9.34332	27.7742	9.42895	22.2743	39.7878	12.0136	17.8151	20.8782	20.9471	26.1033	8.32329	17.3744	22.4758	12.8284	5.62651	13.108	12.0895	14.1338	6.76849	9.45122	14.7046	15.5258	6.60357	10.4751	11.0211	21.0237	46.9037	26.0176	20.2435	18.6176	18.3968	16.5738	11.2268	39.0301	34.2713	5.178	11.2582	26.6534	18.4027	12.2458	12.4126	186.229	6.33506	11.0034	10.856	33.3328
8		10.5033	12.7206	17.4933	34.4173	31.9	43.087	17.9397	6.56737	4.82063	31.8409	21.3261	32.6462	9.16748	3.12486	21.9169	13.7402	15.6422	12.3636	15.7713	9.92073	8.37706	26.0429	16.9356	9.46413	9.62578	8.00255	15.5791	5.92085	35.5739	30.6277	25.8547	7.25042	98.8936	48.7195	5.74063	15.1256	11.4832	12.6358	7.71415	23.0147	13.05	9.5107	18.4106	282.095	6.99913	11.2001	16.7223	45.7386
9		31.393	17.4316	10.474	19.5999	12.8778	9.08747	56.875	16.6614	42.3856	14.952	54.2491	20.8758	7.5447	13.6309	22.0846	10.965	10.0862	41.9931	23.2479	8.17603	27.1267	15.2171	41.3494	5.00493	3.15485	5.6162	5.36435	28.0201	25.6236	27.1515	15.62	10.1362	26.8222	7.36241	11.7538	27.6463	14.8636	7.28771	4.5977	76.6324	197.507	8.40278	34.46	49.561	15.3657	7.57208	33.1209	44.7768
10		7.13873	5.12433	11.8217	89.8754	15.6299	9.11388	5.1445	5.43479	94.2388	21.4663	86.8053	15.0486	7.45741	6.23123	14.205	12.8115	4.65497	17.0473	7.72112	16.2928	25.1187	17.2978	25.6687	4.92696	1.99462	4.52061	11.1471	11.4662	50.1038	9.95443	12.1881	8.83286	36.1878	18.4553	9.37122	44.7291	35.6919	21.2068	6.60343	81.7594	33.3216	13.5478	9.73204	67.5007	13.9192	18.8484	10.279	10.4664
11		13.5014	16.1936	9.3194	42.9244	10.3367	10.9734	16.1106	6.16984	30.9814	21.8275	130.48	10.2556	21.8012	7.77009	16.2271	8.04704	13.7532	8.37525	13.3515	6.15907	25.5779	14.2141	23.7094	16.1658	6.08418	18.0804	6.25954	12.8221	28.3751	15.2914	11.5115	9.65983	48.6427	11.4453	12.0689	91.167	8.46787	9.53938	6.38147	37.43	13.7555	2.77312	14.3604	45.0784	21.318	6.30664	11.6334	26.0976
12		15.9797	30.484	8.06079	5.85433	33.4102	14.7962	8.70826	5.59576	38.5402	21.6871	38.613	23.1736	14.1281	16.4214	59.1671	12.8512	5.19497	9.08585	9.89394	11.2394	7.63582	8.49351	8.02216	7.96724	2.81126	11.7352	14.5078	12.8717	41.2839	13.7722	20.6017	14.5916	14.1217	5.2021	17.0238	84.532	19.7798	9.41199	19.0848	69.9972	23.434	5.09883	20.1024	24.096	11.507	9.75836	3.88022	7.13172
13		14.9817	20.5164	14.5507	20.2157	26.5563	8.35745	17.1484	21.647	45.4354	28.8411	24.6885	9.87043	6.5839	14.9617	17.8809	8.15197	6.86769	4.30678	35.8005	23.934	11.8087	11.0891	12.5464	6.17039	7.01318	4.99025	4.78248	14.1841	26.1624	5.95013	6.11674	7.79493	17.6928	15.0381	18.6373	178.042	16.5998	15.6769	28.4472	10.0893	21.3713	10.1159	28.579	24.36	25.8248	15.0962	8.10867	47.3927
14		46.4574	18.9945	16.3704	6.37799	48.4098	31.5862	27.6389	9.4819	91.4049	10	48.1551	41.9922	20.815	12.389	33.6103	6.53828	9.78456	6.79108	8.88509	8.523	17.5616	16.6527	5.9535	16.5796	6.08681	12.896	3.67185	13.9897	49.9617	19.3692	9.97075	14.5644	14.6504	27.5852	20.5173	140.684	12.9007	13.8405	19.4074	90.4135	82.4932	15.4518	4.06974	54.6506	30.5648	14.9791	32.9783	6.82497
15		10.6371	17.2839	18.0645	21.5259	23.0911	13.5233	22.7481	11.062	33.5989	12.9184	22.1919	8.48047	13.1042	2.54173	11.6022	7.79637	15.2025	30.0819	13.4092	5.96837	9.44003	34.7487	4.80582	6.83496	3.32758	3.63359	22.0268	15.712	42.6069	23.121	32.5417	11.3837	57.2435	46.2935	12.4139	31.4346	20.4094	11.5026	10.9174	147.498	26.0844	3.60484	56.8855	133.363	5.96429	5.16217	5.43785	24.8826
16		32.8975	4.42767	7.66896	38.122	23.1879	21.1959	7.00785	7.49703	95.4074	16.3283	9.39958	40.7047	8.39539	6.11623	42.784	23.701	6.58271	4.81165	24.5845	12.682	20.982	18.0365	9.69703	7.95037	5.14907	17.4552	13.3553	18.0401	102.28	22.4412	7.40816	10.5834	15.4919	17.7413	16.0537	99.8677	13.2052	17.0961	11.6726	27.0609	14.694	7.85524	45.3806	36.9455	21.218	13.7393	12.7302	17.5257
[truncated: 112 more columns]

## Sheet: k_-1
k_-1
	receptor type	1	2	3	4	5	6	7	8	9	10	11	12	13	14	15	16	17	18	19	20	21	22	23	24	25	26	27	28	29	30	31	32	33	34	35	36	37	38	39	40	41	42	43	44	45	46	47	48
odorant
1		1.02386	2.47519	0.91355	0.0716777	0.364426	0.393526	0.673481	1.89673	0.368925	1.97887	0.219401	1.07595	0.941045	0.773668	1.04779	1.34899	2.70792	0.787638	0.600258	1.40533	0.749581	0.37403	1.7296	0.571194	1.41354	0.790509	1.09838	0.636012	0.474634	1.80983	1.44779	1.28649	0.10407	0.684697	0.844031	0.0399245	0.532368	1.26668	1.15366	0.52248	1.02425	1.96878	0.988686	0.152645	1.00063	2.11484	0.781023	0.367052
2		0.52071	0.821932	0.634116	0.0911057	0.487185	0.27143	0.709617	1.16319	0.187634	1.00601	0.0763469	1.21435	1.44577	0.701104	0.362769	0.684681	0.664124	0.444717	0.43065	0.432465	0.678385	0.497375	0.734879	1.25437	1.28865	0.977467	2.54746	0.693509	0.564982	1.07684	0.11608	0.653335	0.142909	0.293557	1.29147	0.975515	0.187955	2.8418	1.11691	0.47224	0.191947	2.86572	0.380487	0.053676	0.694891	1.02796	0.537311	0.469732
3		0.694282	1.06845	1.98052	0.333977	0.338444	0.558261	1.17448	0.752678	0.130136	0.374947	0.17856	1.29588	0.716137	0.546277	0.385764	0.509345	2.83569	0.9855	0.424648	0.735001	0.498573	0.128466	0.195693	0.716095	2.13493	3.02744	0.499831	0.434046	0.0898691	0.853127	0.281799	1.15109	0.0467898	0.472621	0.345989	0.153422	0.234313	0.546264	2.74588	0.167309	0.184249	1.47596	0.657009	0.284595	1.20733	0.540106	1.07941	0.398305
4		1.32615	0.247113	0.69275	0.427171	0.655087	0.518677	0.532349	0.755135	0.421836	0.98889	0.448265	0.619314	0.404827	1.68013	1.57115	1.71527	0.948476	1.28761	0.159316	0.261985	1.26488	0.289944	3.20385	1.9241	0.907091	0.541756	0.598866	0.838785	0.413575	1.57699	0.316736	0.814157	0.362752	0.177266	0.156716	0.52121	0.904551	2.47507	1.47929	0.250359	0.17314	0.856956	0.795878	0.182898	0.933334	1.12311	0.303696	0.305963
5		0.601466	0.609288	0.363796	0.31848	1.0903	0.80941	0.262396	0.749457	0.340062	0.819046	0.833104	0.248369	0.871274	1.03178	0.29262	0.871031	1.3341	0.743208	0.620532	0.404058	0.779636	1.39017	1.2822	1.00213	0.686517	0.346131	1.15532	0.79327	0.610832	0.930336	0.22249	0.962397	0.130911	1.08109	0.471239	0.221897	0.410335	2.25528	1.73002	0.0659777	0.170794	1.0846	0.750334	0.219697	0.760761	1.22296	3.4368	1.21387
6		0.90831	0.874552	0.962758	0.172697	4.38119	0.399776	1.13969	1.11437	0.352119	0.952986	0.238937	0.584372	0.735072	0.324641	0.427481	1.34358	1.07312	0.255688	0.92797	0.60593	0.559512	0.957797	0.725385	1.31999	0.725944	0.991913	2.93421	0.30705	0.198256	0.259199	0.358491	2.37557	0.408742	0.723869	0.506262	0.0839303	1.48249	0.775499	0.641141	0.122376	0.386942	1.07833	0.609567	0.275401	0.227583	0.691312	0.614521	0.287052
7		0.324522	2.33341	0.87184	0.310246	0.843993	0.318029	0.420654	1.02006	0.031568	0.467636	0.595204	0.286706	1.1662	0.934003	0.235577	1.24478	1.0912	0.738518	1.23652	1.30302	1.63897	0.442346	1.03805	1.10183	1.57734	0.603682	1.49964	0.313915	0.285368	1.21198	0.231595	0.610734	0.68852	0.551916	1.15464	0.403458	0.502638	3.56009	0.493966	0.182371	0.141132	0.572558	1.05908	0.0537308	0.992498	1.61479	1.74985	0.122867
8		0.526098	0.708221	1.52944	0.52323	0.279339	0.218233	0.399065	1.41438	2.38198	0.486556	0.917857	0.231285	0.158109	1.47005	0.421705	0.76815	0.888979	0.910077	0.942976	0.554772	2.21201	0.155458	0.710306	0.842018	1.30976	1.81039	1.0182	1.89263	0.512012	0.660497	0.689729	0.896057	0.108618	0.596883	0.742594	0.192543	0.589723	2.09863	1.2041	0.339209	0.54132	0.861007	0.944363	0.0478638	0.658138	1.09371	0.800815	0.386301
9		0.144829	0.667089	1.2508	0.473555	0.541621	0.893666	1.1588	1.17448	0.199758	0.732926	0.200249	0.302178	0.739125	0.929433	0.582676	1.3775	2.25413	0.684415	0.448081	0.852916	0.55131	1.19894	0.990434	1.24724	0.964986	0.47114	1.35787	0.515853	0.657106	0.439319	1.66699	0.370177	0.188811	0.450367	1.77521	0.128741	0.878792	0.690915	1.54834	0.134511	0.204316	0.993145	0.369897	0.184719	0.420812	1.02684	0.642887	0.230186
10		1.11151	0.935447	0.496324	0.30995	0.196686	0.793538	2.2777	0.846516	0.374029	2.17934	0.0846182	0.273168	1.1156	2.4262	0.956466	3.06249	0.599627	0.91321	1.38236	0.332403	0.390986	0.390645	1.08662	1.57514	0.705545	1.85603	2.13691	1.02413	0.392665	0.714677	0.672649	1.28722	0.201505	0.764995	0.99257	0.493913	0.229377	0.337109	1.16649	0.264837	0.340155	0.832368	1.29547	0.11633	0.760731	0.678774	0.928753	0.914878
11		0.328494	0.545645	0.547167	0.36154	0.448262	0.219728	2.34611	2.26785	0.35665	0.638963	0.0835339	1.29214	0.872629	1.83719	0.569313	0.994686	0.667218	0.810952	1.39608	2.43789	0.456016	0.153733	0.57003	2.32113	1.34908	0.954486	1.12541	0.833252	0.160646	2.03168	0.4553	0.530189	0.097412	0.412552	0.258243	0.157187	0.368917	0.425904	0.86149	0.254252	1.40103	1.17452	0.282234	0.0417716	0.617203	2.44958	1.37906	0.208768
12		0.834124	0.618975	1.50359	1.82364	0.488387	0.429887	1.14858	1.52856	0.385291	0.913134	0.199366	0.361629	0.793126	1.96656	0.252392	1.25426	1.29645	1.26161	0.52759	0.865455	1.28366	0.435175	1.55324	2.56316	0.837123	1.4781	1.215	1.05814	0.278661	1.26192	0.163498	0.959492	0.393394	0.920416	0.32492	0.0708679	1.36894	0.913272	0.355086	0.0994012	0.24622	0.658441	1.57035	0.273987	1.19772	0.752673	2.02884	0.665389
13		0.920667	0.182894	0.848684	0.731099	0.762131	2.35122	0.411251	1.6805	0.330091	0.852537	0.631548	2.21398	2.02713	0.859231	0.82713	1.40448	0.709789	0.967542	0.632489	1.67791	1.14606	0.682385	1.69028	3.72926	1.48489	2.21232	0.604146	0.79371	0.377042	1.63194	1.19315	2.56177	0.542504	0.564412	1.03557	0.0753308	0.453393	0.49071	0.917642	0.794096	0.210112	1.30372	0.486425	0.439275	0.428747	1.80199	1.15341	0.348059
14		0.142125	1.13327	0.513661	2.85504	0.290273	0.334345	0.34858	0.907026	0.272425	1.55297	0.0802288	0.421968	0.473067	1.18971	0.928467	0.76714	4.61166	1.07465	0.497524	2.88829	0.999552	3.10703	2.72282	1.40744	1.89316	1.35021	0.659403	0.501423	0.14954	0.790144	0.851833	1.20219	0.150722	0.646231	0.888871	0.0677642	0.248442	1.05046	1.12168	0.105623	0.135685	0.745265	1.27429	0.241848	0.574144	1.62375	0.857491	2.17206
15		1.39244	0.743518	0.588625	0.599597	0.489376	0.634559	0.909334	0.528044	0.156246	2.69337	0.606217	0.686762	0.82714	2.04781	0.405943	1.32062	1.54667	0.502959	1.0905	1.72196	1.35763	0.271844	1.35507	1.29812	1.22636	2.35242	1.45897	1.06445	0.268289	1.63241	0.464894	0.77172	0.221433	1.09595	0.899206	0.19921	0.323999	1.31377	0.672965	0.113946	0.282192	1.30427	0.227753	0.163704	0.977747	2.93043	2.06515	0.578048
16		0.165229	0.367274	2.53943	0.264544	0.228412	0.661323	0.616019	1.5408	0.139528	0.682603	0.465019	0.473376	2.04992	0.372367	0.248807	1.42463	2.3875	0.442279	0.33388	1.35076	0.522917	0.423804	3.38389	0.63594	1.53935	1.4204	2.45112	0.289536	0.211111	1.12006	0.77822	1.15415	0.2716	0.639943	0.940484	0.069217	0.423228	1.1095	0.2916	0.262015	0.0915043	0.927153	0.483832	0.183841	1.22032	1.05576	0.318035	0.552932
[truncated: 112 more columns]

## Sheet: k_2
k_2
	receptor type	1	2	3	4	5	6	7	8	9	10	11	12	13	14	15	16	17	18	19	20	21	22	23	24	25	26	27	28	29	30	31	32	33	34	35	36	37	38	39	40	41	42	43	44	45	46	47	48
odorant
1		0.0953677	0.0962527	0.104991	0.0978732	0.104242	0.102444	0.109867	0.101561	0.105352	0.105155	0.087299	0.107393	0.105472	0.0811252	0.0664526	0.0951144	0.110849	0.093287	0.0893166	0.0876649	0.0918298	0.0945128	0.103809	0.122013	0.0957192	0.103028	0.107864	0.109204	0.0923661	0.0888474	0.100418	0.10448	0.0930919	0.0790236	0.114299	0.0789906	0.10956	0.0884917	0.108961	0.101685	0.10165	0.0987554	0.112065	0.0919798	0.108694	0.102165	0.117288	0.0854206
2		0.0883738	0.0955349	0.0868791	0.0992559	0.108393	0.0993151	0.0929812	0.106377	0.127506	0.0979319	0.119849	0.0838482	0.0926684	0.104223	0.110609	0.0883433	0.0951052	0.097313	0.110378	0.0979335	0.102636	0.0909777	0.10183	0.104207	0.102442	0.0970078	0.0818975	0.0908384	0.111339	0.0869061	0.108681	0.0948863	0.113782	0.122499	0.0974619	0.109849	0.0981187	0.0837178	0.0966787	0.118273	0.107873	0.0958982	0.107262	0.129242	0.0825277	0.102467	0.0974059	0.0895833
3		0.0992966	0.0867406	0.110066	0.101714	0.0937959	0.10282	0.0978968	0.0870586	0.0998995	0.0819622	0.106886	0.0970603	0.0891464	0.0950854	0.0854235	0.110165	0.119535	0.0919882	0.0940302	0.098923	0.0913663	0.101558	0.103881	0.107171	0.0959684	0.0924532	0.0891782	0.103493	0.0882424	0.0846743	0.106477	0.0787618	0.117872	0.0992676	0.106094	0.0924825	0.105221	0.0988634	0.106761	0.101909	0.111847	0.106518	0.106639	0.077993	0.0860475	0.0835271	0.110389	0.0883497
4		0.0873973	0.0983006	0.108154	0.10424	0.0768002	0.0978012	0.0880397	0.102272	0.10714	0.112629	0.0879494	0.112494	0.0892462	0.100154	0.0989073	0.107538	0.0946681	0.0952986	0.094679	0.101207	0.09053	0.0937426	0.105507	0.0825403	0.10007	0.0948711	0.092678	0.100794	0.0947643	0.0993882	0.0921674	0.0712771	0.089662	0.0960286	0.0988575	0.0996331	0.109588	0.113597	0.109576	0.0932278	0.0977044	0.102355	0.0986873	0.108582	0.10375	0.105225	0.100177	0.0951249
5		0.0854276	0.0985143	0.0955185	0.0974263	0.113828	0.0988718	0.117095	0.103493	0.0996532	0.107894	0.109967	0.0988325	0.0965591	0.0943028	0.0932518	0.10378	0.102454	0.103678	0.0856588	0.108128	0.0968595	0.106817	0.10415	0.091828	0.112423	0.107106	0.097817	0.0873698	0.114413	0.0892328	0.111979	0.102308	0.112359	0.113962	0.0934739	0.109831	0.089328	0.0971528	0.098426	0.101329	0.0956769	0.103881	0.0970023	0.124658	0.113159	0.0972898	0.0977108	0.0946023
6		0.100384	0.111133	0.0931139	0.103301	0.103691	0.0978626	0.113931	0.106879	0.0952051	0.0931357	0.101389	0.116406	0.107885	0.0998509	0.104628	0.0876545	0.102172	0.118271	0.116061	0.0907859	0.104879	0.0907439	0.0788558	0.0982448	0.088874	0.0962304	0.107622	0.0977465	0.0903728	0.0981808	0.107613	0.0933833	0.0973675	0.12356	0.092143	0.113534	0.102331	0.123215	0.0956407	0.0942037	0.0967877	0.104769	0.0948369	0.112239	0.105098	0.110205	0.102929	0.0895192
7		0.102651	0.0831668	0.0849677	0.1157	0.105353	0.0857247	0.0825709	0.094119	0.103945	0.103664	0.0950406	0.103236	0.119526	0.0928863	0.0997775	0.0868717	0.0980465	0.0951398	0.11542	0.102849	0.100422	0.0985094	0.0964409	0.11262	0.107649	0.0885677	0.0883938	0.102037	0.12206	0.111474	0.10626	0.112679	0.110272	0.0984713	0.0952985	0.105346	0.10678	0.114129	0.0998178	0.102203	0.0861296	0.0996017	0.10524	0.0992512	0.08901	0.0951119	0.0932016	0.100387
8		0.0954857	0.105018	0.102873	0.119346	0.11066	0.118146	0.131269	0.107413	0.103014	0.106229	0.100971	0.0954949	0.0901283	0.0970906	0.107623	0.10243	0.0962273	0.0966999	0.11924	0.0911402	0.0994552	0.098094	0.0992923	0.100541	0.0966574	0.0981429	0.103478	0.0998129	0.105583	0.0987842	0.0887285	0.0997547	0.0917491	0.0997213	0.097697	0.0934472	0.0937682	0.0918845	0.108603	0.0916406	0.112882	0.0958611	0.0951545	0.107765	0.10142	0.086085	0.0906326	0.106382
9		0.0972175	0.101317	0.0987146	0.10145	0.100557	0.0970136	0.118973	0.105166	0.0993524	0.10299	0.0972119	0.110259	0.103786	0.0878578	0.103205	0.100466	0.091801	0.103674	0.0856296	0.0837204	0.0880569	0.0950592	0.0853206	0.113008	0.0996784	0.0855185	0.100166	0.110378	0.103856	0.0997449	0.094627	0.10465	0.102952	0.0941638	0.102325	0.0964031	0.113572	0.0950412	0.102001	0.0963496	0.102702	0.0889168	0.113245	0.101647	0.0956838	0.0961104	0.0981105	0.0830421
10		0.0900029	0.101405	0.111374	0.0905833	0.105504	0.0994853	0.10186	0.0849736	0.106795	0.0948441	0.0942393	0.086979	0.0958533	0.0816033	0.0980409	0.081733	0.0971313	0.0960268	0.10423	0.0978684	0.102278	0.104187	0.0927482	0.111961	0.102024	0.103005	0.109552	0.0896993	0.110276	0.101947	0.101793	0.0909646	0.0895328	0.124275	0.0954428	0.118339	0.113712	0.0892839	0.100722	0.102566	0.0874089	0.0945751	0.0863848	0.0991527	0.102194	0.107662	0.112573	0.0872444
11		0.10332	0.107003	0.087671	0.0977404	0.105982	0.127027	0.0952202	0.096726	0.110932	0.0960722	0.0912409	0.106779	0.0843749	0.103111	0.0922163	0.0935006	0.105925	0.11755	0.108617	0.120655	0.0895338	0.0953704	0.101617	0.092481	0.0955431	0.0899732	0.0983486	0.100176	0.104531	0.104075	0.112511	0.105385	0.113392	0.117759	0.0873624	0.0947457	0.0942083	0.10055	0.0996844	0.0903422	0.105374	0.07235	0.116486	0.093714	0.099494	0.100136	0.101626	0.0985651
12		0.0853128	0.100804	0.118683	0.0976764	0.114401	0.107185	0.0885468	0.0962623	0.107926	0.107016	0.0874077	0.116191	0.0891203	0.116463	0.0846783	0.0973747	0.100326	0.0961408	0.0841591	0.0860336	0.0907863	0.112178	0.117222	0.11279	0.106224	0.09277	0.0943818	0.0948479	0.113956	0.10434	0.0823741	0.0874882	0.0947411	0.0954567	0.104315	0.107259	0.072505	0.105816	0.104553	0.0967477	0.119495	0.0862046	0.119329	0.110872	0.101602	0.107112	0.106042	0.0989335
13		0.0840159	0.0967059	0.0813907	0.105648	0.10877	0.0981229	0.0882596	0.0929425	0.0998243	0.104794	0.10417	0.0921244	0.108233	0.113253	0.102122	0.10323	0.0757908	0.084316	0.10945	0.109886	0.116925	0.0961792	0.102332	0.107657	0.113062	0.098209	0.0758139	0.0759241	0.0908604	0.106901	0.109178	0.0864843	0.0892041	0.116792	0.0922159	0.109758	0.122445	0.113895	0.112316	0.100898	0.106067	0.127554	0.086772	0.0985239	0.104931	0.0947581	0.10276	0.0915657
14		0.0885355	0.120725	0.0900481	0.105845	0.108266	0.0979743	0.100599	0.111714	0.0901377	0.0949249	0.0922176	0.0957463	0.0924738	0.100527	0.101022	0.0932303	0.079416	0.0992089	0.100284	0.0869967	0.100677	0.110381	0.116214	0.101549	0.0907124	0.101071	0.0977863	0.091085	0.103184	0.0999518	0.112003	0.11807	0.106941	0.0921931	0.0989314	0.100218	0.0886734	0.104321	0.104522	0.107462	0.0987342	0.0990497	0.0839736	0.103452	0.0909381	0.083287	0.0930347	0.0938443
15		0.104499	0.107535	0.0916027	0.0995495	0.0750381	0.0905563	0.116848	0.0968221	0.0890788	0.103495	0.109265	0.106462	0.115011	0.0969434	0.0955856	0.122617	0.101931	0.115761	0.0845606	0.115203	0.0891588	0.108537	0.0910652	0.0975803	0.104573	0.0849983	0.0885587	0.0902771	0.101269	0.101565	0.120834	0.0928422	0.0986967	0.111436	0.110358	0.0883943	0.117317	0.114595	0.0919992	0.11197	0.0836955	0.10589	0.113615	0.108683	0.107544	0.100586	0.100599	0.0889925
16		0.100215	0.108526	0.0847106	0.112076	0.0943113	0.0942464	0.0963479	0.102501	0.0949137	0.104558	0.10734	0.113939	0.103013	0.0907596	0.108587	0.0888573	0.0966145	0.10148	0.100435	0.099367	0.083895	0.11056	0.106235	0.11136	0.119834	0.0883011	0.0939056	0.0876952	0.10953	0.104704	0.0987403	0.103503	0.0951724	0.101059	0.100601	0.0959559	0.114416	0.100158	0.0953492	0.102018	0.102439	0.0907603	0.0970695	0.0909253	0.115031	0.106985	0.0993515	0.103199
[truncated: 112 more columns]

## Sheet: k_-2
k_-2
	receptor type	1	2	3	4	5	6	7	8	9	10	11	12	13	14	15	16	17	18	19	20	21	22	23	24	25	26	27	28	29	30	31	32	33	34	35	36	37	38	39	40	41	42	43	44	45	46	47	48
odorant
1		1.32159	0.229667	1.36166	1.57156	0.583111	0.693321	0.437442	0.710563	1.06291	0.125772	0.799345	0.384343	0.546502	0.368845	0.191092	0.869158	0.227584	1.06034	0.677524	0.575755	0.599456	0.590867	0.847187	0.327922	0.522656	0.854086	0.629425	0.306343	0.407847	0.429308	0.411316	0.121292	0.66118	0.521688	0.407459	0.742908	0.232935	0.473471	0.394716	0.859701	0.500026	0.527943	0.259541	0.550151	7.2782	0.443917	0.244104	0.395241
2		0.749539	0.123772	0.63837	2.85135	0.510609	0.691142	0.269991	1.31832	2.09612	0.151937	1.29937	0.665047	0.278188	0.67012	0.412248	1.02646	0.436573	1.14597	0.87925	0.70762	0.858197	0.755827	1.05123	0.200379	0.867983	0.95121	0.369263	0.616276	0.394173	0.369632	3.7888	0.235923	0.832774	1.73752	0.624815	1.05365	0.404517	0.528373	0.395481	0.934472	0.574721	0.666266	0.243309	1.00246	2.12709	0.910875	0.328415	0.395579
3		0.928235	0.114987	0.730961	4.07738	0.611813	0.728767	0.284343	1.21864	2.27296	0.261819	2.46031	0.914574	0.239655	0.866393	0.624593	2.31854	1.18069	1.13903	0.918692	0.70819	1.13058	1.10841	1.52496	0.52853	0.767181	0.689065	0.558549	0.554597	0.314378	0.353214	48.9427	0.267417	0.835387	4.97202	1.14549	1.15667	2.43601	0.872872	0.779264	1.24866	0.778571	0.944485	0.228665	1.10749	2.05628	0.828162	0.368842	0.532533
4		1.1839	0.143245	0.630736	2.78741	0.611278	0.829691	0.262531	2.37012	3.55794	0.570913	1.56461	1.3723	0.173717	1.2003	0.767637	2.13399	1.2872	1.09864	1.06666	1.53251	1.14398	1.80628	1.03971	1.11778	1.40146	1.04325	5.20082	0.578873	0.300993	0.326985	40.3516	0.236237	0.313488	5.40271	1.6659	3.0675	2.59928	56.58	0.66661	1.53764	1.67994	0.85625	0.16489	2.27842	1.27386	1.73085	0.3806	0.658131
5		0.744055	0.443086	0.74918	1.32827	0.651337	0.723419	0.720058	0.773824	1.29235	0.160723	0.62971	0.76305	0.70288	0.497295	0.327198	0.961257	0.262232	0.876104	0.719818	0.885167	0.980309	0.626327	0.839166	0.384661	0.814135	1.00582	0.74113	0.228929	0.512267	0.522074	0.359984	0.124634	0.758436	0.681089	1.58233	48.9045	0.285162	0.556859	0.44395	1.30281	0.542473	0.644254	0.230211	2.6584	8.43194	0.406946	0.175829	0.462027
6		0.670804	0.186818	0.691624	3.62714	0.29745	0.512729	0.272341	0.687875	1.65561	0.13447	0.593967	0.535661	0.418725	0.414627	0.276576	1.17639	0.25345	0.937387	0.609976	0.506142	0.607664	0.631093	0.718138	0.298308	0.513166	0.495351	0.20309	0.284226	0.320615	0.504081	0.493024	0.138771	0.685141	0.9166	0.629178	1.06603	0.257607	0.608523	0.333164	0.747149	0.492782	0.766579	0.2099	0.564697	2.76424	0.513024	0.213629	0.274564
7		1.01181	0.100126	0.578493	2.15341	0.743684	0.53328	0.340853	0.776458	1.17189	0.197027	0.639559	0.665667	0.243693	0.443717	0.335206	0.6869	0.284301	0.881961	0.508193	0.449591	0.469603	0.588808	0.580373	0.273339	0.520402	0.435888	0.289808	0.351017	0.380008	0.488531	6.8459	0.319526	0.673753	1.21015	0.747302	0.912231	0.433484	0.317725	0.373602	0.811051	0.396071	0.891169	0.164399	0.564137	0.812686	0.28328	0.174197	0.357415
8		0.937831	0.257108	1.1088	2.91801	1.10969	2.32281	0.7733	2.32661	2.18014	0.644275	4.00939	3.85596	0.694043	1.56776	1.36787	3.34743	3.39316	3.05682	2.86641	1.6067	2.50473	3.32832	2.70789	1.65492	1.87289	2.20349	1.42861	1.05947	0.47839	0.381977	49.2505	0.343249	0.314626	5.98734	1.53389	43.0637	2.23355	1.76859	0.842575	1.56239	55.1783	0.583114	0.228699	50.7101	7.78959	44.9968	0.309384	0.733402
9		0.498743	0.365599	0.482236	0.779011	0.422819	0.37878	0.393526	0.57414	0.500424	0.139166	0.509935	0.405993	0.277768	0.327636	0.209841	0.229105	0.259891	0.295134	0.31285	0.232297	0.376534	0.362528	0.285368	0.22659	0.382279	0.385975	0.338288	0.264707	0.46396	0.639263	0.313109	0.133291	0.706705	0.405613	0.230881	0.463556	0.188659	0.364156	0.374526	0.318392	0.363553	0.526322	0.234966	1.75414	0.957222	0.245321	0.134807	0.329544
10		0.402213	0.212368	0.632853	1.08823	0.416119	0.481783	0.130746	0.511035	0.508906	0.119012	0.517365	0.15319	0.111263	0.231739	0.197526	0.345379	0.33328	0.22882	0.330763	0.239122	0.417638	0.549506	0.407326	0.159651	0.352517	0.290276	0.379122	0.433458	0.391353	0.402767	0.64227	0.100231	0.712998	0.715139	0.321624	0.410447	0.233112	0.514077	0.479422	0.329079	0.211022	1.15706	0.156724	0.303093	1.29476	0.306388	0.121084	0.167114
11		0.875828	0.209345	0.481314	1.412	0.755992	0.946311	0.200639	0.664261	1.2238	0.259633	0.712626	0.25159	0.110835	0.520447	0.268563	0.462698	0.665918	0.374536	0.436607	0.290688	0.53893	0.651645	0.640156	0.180179	0.32961	0.299009	0.452567	0.495509	0.371766	0.388407	1.0026	0.173178	0.850972	0.833525	0.896161	0.379515	0.610498	0.444952	0.769028	0.338585	0.328011	0.558019	0.235055	0.60262	1.28963	0.212948	0.155203	0.38383
12		0.589561	0.144153	0.360672	0.768656	0.569793	0.536177	0.162539	0.66398	0.833123	0.461957	0.511211	0.519994	0.121647	0.578971	0.400497	0.366275	0.452989	0.493395	0.312276	0.363401	0.488748	0.601848	0.34039	0.250891	0.385767	0.263016	0.365757	0.432913	0.354543	0.373905	55.7899	0.306972	0.648175	4.64573	0.684401	0.500601	1.5167	0.404976	0.881237	0.319545	0.419325	0.845279	0.187891	1.64193	0.946683	0.288156	0.110764	0.360452
13		0.535861	0.339785	0.478098	0.894179	0.583289	0.363911	0.316132	0.496403	0.531493	0.1264	0.394981	0.196596	0.193291	0.360599	0.154159	0.357595	0.164568	0.170209	0.24367	0.219619	0.225661	0.206833	0.297023	0.0726153	0.245042	0.160896	0.130481	0.161895	0.237327	0.545722	0.333878	0.0519493	0.612977	0.489763	0.216167	0.495554	0.209201	0.463266	0.400229	0.351409	0.193701	0.743006	0.1768	0.37925	1.07205	0.19521	0.126514	0.226757
14		0.603878	0.3557	0.451301	0.673528	0.866319	0.439185	0.476466	0.51706	0.510652	0.107372	0.162043	0.287169	0.172954	0.225965	0.173824	0.384512	0.10178	0.26214	0.242366	0.147255	0.234911	0.166419	0.196426	0.123415	0.200431	0.248317	0.182496	0.152164	0.24269	0.517603	0.428268	0.08718	0.670405	0.438887	0.18448	0.657801	0.17154	0.362897	0.294701	0.376087	0.339253	0.621731	0.107112	0.329338	0.798941	0.140247	0.152426	0.219377
15		0.573778	0.158756	0.450571	1.0662	0.521115	0.409287	0.613368	0.560738	0.733942	0.097928	0.181006	0.294493	0.110328	0.138108	0.144248	0.537231	0.261994	0.429306	0.242208	0.260852	0.24941	0.226616	0.282417	0.137252	0.262407	0.195347	0.193822	0.296393	0.201572	0.432711	0.658693	0.0893156	0.619879	0.569128	0.441655	0.577599	0.370764	0.3755	0.222594	0.290065	0.285154	0.760244	0.159633	0.279044	0.824084	0.0999359	0.12656	0.268698
16		0.734435	0.173347	0.284507	1.0883	1.10024	0.533511	0.455658	0.874936	1.01504	0.451073	0.500159	0.767288	0.155277	0.473666	0.479786	0.726474	0.520451	1.2606	0.575516	0.628026	0.540026	0.600034	0.468412	0.44034	0.612997	0.438629	0.337292	0.305917	0.340509	0.391537	53.4897	0.329383	0.526534	1.26205	1.61728	0.632929	0.777479	0.435408	0.70505	1.58565	0.389384	0.562584	0.162511	1.88281	1.12818	0.337699	0.242285	0.399519
[truncated: 112 more columns]
